# Supplementary material for: An Improved In Vitro Blood-Brain Barrier Model for the Evaluation of Drug Permeability Using Transwell with Shear Stress
Source: Pharmaceutics. 2023 Dec 28;16(1):48. doi: 10.3390/pharmaceutics16010048 (PMC10820479; doi:10.3390/pharmaceutics16010048)
Supplement: Supplementary file 1 [file pharmaceutics-16-00048-s001.zip]

Archive with 1 entries (1 files):
- pharmaceutics-2791761-supplementary.pdf
